# Supplementary material for: Trained immunity modulates inflammation-induced fibrosis
Source: Nat Commun. 2019 Dec 11;10:5670. doi: 10.1038/s41467-019-13636-x (PMC6906311; doi:10.1038/s41467-019-13636-x)
Supplement: Supplementary file 4 — Source Data [file 41467_2019_13636_MOESM4_ESM.xlsx]

## Sheet: Fig 1b
Figure 1b
	CCR2						CXCR4
Untrained mice	7930	9930	16900	17200	7900	9640	611	806	636	730	632	1090
LPS trained mice	8700	11800	11000	7320	11700	9950	585	766	710	975	1190	1000
BCG trained mice	12200	22200	21600	46900	29200	35200	2110	2750	1540	1940	3100	977

## Sheet: Fig 1c
Figure 1c
	TLR2						TLR4
Untrained mice	1604	1485	1180	1119	1559	1366	324	186	339	153	430	416
LPS trained mice	1628	1659	1767	1122	1513	1205	314	285	470	279	228	225
BCG trained mice	1886	1895	1661	1813	1524	1901	838	1208	993	1316	1286	1144

## Sheet: Fig 1d
Figure 1d
	Ly6C						CD43
Untrained mice	1100	792	1370	2450	1830	1300	327	449	218	225	233	277
LPS trained mice	285	264	738	390	526	404	856	788	962	1123	878	1044
BCG trained mice	1712	2534	1776	2672	2515	2836	1644	1859	1659	1353	1459	1239

## Sheet: Fig 1e
Figure 1e
	CD80						iCOS ligand
Untrained mice	5512	4875	2658	5873	4890	3897	5623	5478	7114	5870	4225	5929
LPS trained mice	4566	5689	5874	6145	4235	5001	9910	18500	13470	18111	7514	9536
BCG trained mice	10899	12443	11548	10587	10445	11540	5420	6900	5210	6720	3900	5530

## Sheet: Fig 1f
Figure 1f
	CD206						DC SIGN
Untrained mice	12417	10864	10027	10507	9704	13130	4290	4160	6460	5610	5980	4680
LPS trained mice	23064	27921	21384	28557	27402	28563	8910	18500	8470	6330	6130	7930
BCG trained mice	17209	14917	12299	14189	18881	17798	5420	3900	5210	6720	3900	5530

## Sheet: Fig 1g
Figure 1g
	Untrained mice	LPS trained mice	BCG trained mice
	20.62	19.29	22.3
	21.64	14.07	22.74
	17.41	16.26	22.94
	21.23	19.64	21.74
	20.94	16.82	25.74
	19.95	18.03	25.85

## Sheet: Figure 1h
Figure 1h
	TNF-a						IL-6						IL-1b						IL-10
Untrained mice	15.5667	15.1667	32.7667	10.2333	14.3667		125.738	113.643	115.071	122.691	120.595		32.5	65.8	44.2	32.5	44.1		48.92	46.84	63.24	52.84	74.2	0
Untrained mice + LPS High	92.6333	70.3667	38.3	60.7667	54.7667	95.8333	207.071	255.548	243.452	315.643	220.119	249.262	152.6	125.8	222.5	177.3	155.8	223.6	54.76	73.8	88.28	93	93.64	94.76
LPS low trained mice + LPS High	33.7	20.5667	22.7667	22.2333	20.9667	58.5	201.167	166.595	179.167	176.31	171.833	133.452	42	68.9	71.1	84.5	42.5	55.6	215	268.52	165.88	189.08	176.44	257.56
BCG trained mice +LPS High	299.25	387.917	199.917	171.917	234.25	262.917	559.345	721.726	621.726	603.393	664.345	607.678	323.374	252.369	342.569	222.936	299.874	220.307	62.28	85.32	60.68	77.08	68.16	84.1

## Sheet: Figure 1i
Figure 1i
PBS			LPS low doses			BCG
4.4	5.067	3	15.9	15.213	3	33.4	28.89	3
0.9	0.71	3	0.8	0.556	3	25.8	8.888	3
2.1	1.884	3	21.6	9.112	3	0.8	0.485	3

## Sheet: Supp Fig 2
Supplementary Figure 2
	CD40						CD68						CD14						MHC II						CD93
Untrained mice	3590	3190	2550	2800	2710	2660	226	405	578	302	249	344	10923	4643	2820	3800	21864	8864	3615	6550	2487	3886	2701	2610	4784	5612	3887	5004	4897	6008
LPS trained mice	3280	2860	2910	2340	2860	3770	206	208	166	191	130	176	5490	5798	5223	5945	7845	11582	1859	1157	1593	1213	1559	3256	3987	5001	6054	6001	4114	3997
BCG trained mice	4660	8930	2860	3990	3640	3300	1091	1438	1134	1196	433	1157	15943	21089	13748	9924	14533	16191	6360	3833	4922	3578	5982	3797	4777	6741	5644	6788	3125	4064

## Sheet: Fig 2b
Figure 2b
	TCD4						B cells
PBS	24.5	23.89	32.56	31.88	22.45	30.18	38.7514	31.0025	32.85	38.7422	35.0523	34.511
SSc-PBS	33.56	37.89	35.65	33.56	38.12	36.45	51.1874	45.2513	50.0855	41.1524	41.8035	49.844
SSc-LPS low	28.45	29.23	29.56	30.23	28.15	28.15	44.4442	41.3142	45.5222	40.2543	39.478	43.6488
SSc-BCG	43.15	38.17	39.16	41.15	45.15	43.15	58.955	51.2404	52.5541	62.8605	57.9587	55.8125

[truncated: 54 more sheets: Fig 2c, Fig 2d, Supp Fig3b, Supp Fig 3a, Fig  3a, Fig 3b, Fig 3c, Fig 3d, Fig  3e, Fig 3f, Fig 3g, Fig 4b, Fig 4c, Fig 4d, Fig 4e, Supp Fig 4, Supp Fig5a, Supp Fig5b, Fig 5b, Fig 5c …]
